# Supplementary material for: The Effect of the Tau Protein on D. melanogaster Lifespan Depends on GSK3 Expression and Sex
Source: Int J Mol Sci. 2023 Jan 21;24(3):2166. doi: 10.3390/ijms24032166 (PMC9916465; doi:10.3390/ijms24032166)
Supplement: Supplementary file 1 [file ijms-24-02166-s001.zip]

Archive with 1 entries (1 files):
- ijms-2111946-supplementary.pdf
